# Supplementary material for: Highly Ordered SnO2 Nanopillar Array as Binder-Free Anodes for Long-Life and High-Rate Li-Ion Batteries
Source: Nanomaterials (Basel). 2021 May 15;11(5):1307. doi: 10.3390/nano11051307 (PMC8156522; doi:10.3390/nano11051307)
Supplement: Supplementary file 1 [file nanomaterials-11-01307-s001.zip]

Archive with 1 entries (1 files):
- nanomaterials-1167182-supplementary.pdf
